# Supplementary material for: Women are considerably more exposed to intimate partner violence than men in Rwanda: results from a population-based, cross-sectional study
Source: BMC Womens Health. 2014 Aug 26;14:99. doi: 10.1186/1472-6874-14-99 (PMC4148406; doi:10.1186/1472-6874-14-99)
Supplement: Additional file 1 — STROBE Statement—Checklist of items that should be included for cross-sectional studies. [file 1472-6874-14-99-S1.xlsx]

## Sheet: Sheet1
STROBE Statement—Checklist of items that should be included for cross-sectional studies
Item	No	Recommendation	Authors comments
Title and abstract	1	(a) Indicate the study’s design with Title and abstract 1 a commonly used term in the title or the abstract	Indicated
		(b) Provide in the abstract an informative and balanced summary of what was done	Done
		and what was found
Introduction
Background/rationale	2	Explain the scientific background and rationale for the investigation being reported	Done
Objectives	3	State specific objectives, including any prespecified hypotheses	The aim of the study is well mentioned in the manuscript
Methods
Study design	4	Present key elements of study design early in the paper	Done
Setting	5	Describe the setting, locations, and relevant dates, including periods of recruitment, exposure, follow-up, and data collection	Done
Participants	6	(a) Give the eligibility criteria, and the sources and methods of selection of participants	Done
Variables	7	Clearly define all outcomes, exposures, predictors, potential confounders, and effect	Done
		modifiers. Give diagnostic criteria, if applicable
Data sources / measurement	8*	For each variable of interest, give sources of data and details of methods of	Done
		assessment (measurement). Describe comparability of assessment methods if there is
		more than one group
Bias	9	Describe any efforts to address potential sources of bias	Check the manuscript, it is done
Study size	10	Explain how the study size was arrived at	Done
Quantitative variables 11	11	Explain how quantitative variables were handled in the analyses. If applicable, describe which groupings were chosen and why	Done
Statistical methods	12	(a) Describe all statistical methods, including those used to control for confounding	Done
		(b) Describe any methods used to examine subgroups and interactions	Done
		(c) Explain how missing data were addressed	We had very few missing that we did not taken into account during the analysis as when calculating the sample size we exceeded 20% to take into account possible non participation.
		(d) If applicable, describe analytical methods taking account of sampling strategy	Done, see the manuscript
		(e) Describe any sensitivity analyses	Not done for this study
Results
Participants	13*	(a) Report numbers of individuals at each stage of study—eg numbers potentially	Done
		eligible, examined for eligibility, confirmed eligible, included in the study, completing follow-up, and analysed
		(b) Give reasons for non-participation at each stage	Done
		(c) Consider use of a flow diagram	Not done for this study and we do not think it is needed now
Descriptive data	14*	(a) Give characteristics of study participants (eg demographic, clinical, social) and	Done
		information on exposures and potential confounders
		(b) Indicate number of participants with missing data for each variable of interest	Done
Outcome data	15*	Report numbers of outcome events or summary measures	Done
Main results	16	(a) Give unadjusted estimates and, if applicable, confounder-adjusted estimates and	Done
		their precision (eg, 95% confidence interval). Make clear which confounders were adjusted for and why they were included
		(b) Report category boundaries when continuous variables were categorized	Done
		(c) If relevant, consider translating estimates of relative risk into absolute risk for a meaningful time period	We have not chosen to do so
Other analyses	17	Report other analyses done—eg analyses of subgroups and	All analyses done are well described in the manuscript
		interactions, and sensitivity analyses
Discussion
Key results	18	Summarise key results with reference to study objectives	Done
Limitations	19	Discuss limitations of the study, taking into account sources of potential bias or	Done
		imprecision. Discuss both direction and magnitude of any potential bias
Interpretation	20	Give a cautious overall interpretation of results considering objectives, limitations,multiplicity of analyses, results from similar studies, and other relevant evidence	Done
Generalisability	21	Discuss the generalisability (external validity) of the study results	Given the small size of the country, people's living conditions are very much the same all over the country with the more wealthy part living in towns. As we have included people from all social strata, we would say, we can generalise findings to the total population.
Other information
Funding	22	Give the source of funding and the role of the funders for the present study and, if applicable, for the original study on which the present article is based.	It is provided in the manuscript.
